# Supplementary material for: Denominator Matters: Comparing the Impact of Estimated Resident Population Versus Medicare Enrolment Population on Healthcare Utilisation Analyses
Source: Health Promot J Austr. 2025 Jul 6;36(3):e70069. doi: 10.1002/hpja.70069 (PMC12229719; doi:10.1002/hpja.70069)
Supplement: Supplementary file 1 — Supplementary Table S1. Comparison of GP Attendance (MBS Item 23) Rates Using Medicare‐Enrolled and ABS ERP Populations by Age, Sex, and State, FY2021–22. [file HPJA-36-0-s001.xlsx]

## Sheet: SupplementaryTable1
Supplementary Table. Comparison of GP Attendance (MBS Item 23) Rates Using Medicare-Enrolled and ABS ERP Populations by Age, Sex, and State, FY2021–22
State	AgeGroup	Sex	MBS_itm23_claims (Medicare Statistics)	MBS_itm23_claimsrate_per100k (Medicare Statistics)	derived_MedicarePopulation	ERP (ABS June 2022)	derived_MBS_itm23_claimsrate_per100k_ERP	Diff_MedRate_ERPRate	PercentDiff_from_MedicareRate
NSW	0-4	Male	715059	295607	241895	247063	289424	6183.25	0.0209171
NSW	0-4	Female	638627	278224	229537	232961	274135	4089.27	0.0146978
NSW	5-14	Male	737641	137277	537338	522528	141168	-3890.75	-0.0283423
NSW	5-14	Female	677604	132855	510033	492418	137607	-4752.48	-0.0357719
NSW	15-24	Male	705013	144332	488466	516488	136501	7830.67	0.0542546
NSW	15-24	Female	1023497	220819	463500	476641	214731	6087.79	0.0275691
NSW	25-34	Male	836174	153627	544288	582943	143440	10186.9	0.0663093
NSW	25-34	Female	1360401	244153	557192	580820	234221	9932.24	0.0406804
NSW	35-44	Male	1053824	176641	596591	556871	189240	-12599.2	-0.0713268
NSW	35-44	Female	1460125	243684	599188	564911	258470	-14785.9	-0.0606766
NSW	45-54	Male	1180860	216493	545450	500643	235869	-19375.7	-0.0894979
NSW	45-54	Female	1474007	269408	547128	514398	286550	-17141.9	-0.0636281
NSW	55-64	Male	1469558	296856	495041	467012	314672	-17816.4	-0.0600171
NSW	55-64	Female	1640486	325774	503566	486386	337281	-11506.7	-0.035321
NSW	65-74	Male	1627244	411749	395203	374631	434359	-22610.1	-0.0549124
NSW	65-74	Female	1771189	426998	414800	402197	440378	-13380.5	-0.0313361
NSW	75-84	Male	1273022	567995	224126	219309	580470	-12474.6	-0.0219625
NSW	75-84	Female	1343047	535088	250996	244931	548337	-13248.9	-0.0247602
NSW	>=85	Male	441992	576882	76617.4	72206	612126	-35244.4	-0.0610947
NSW	>=85	Female	492468	413804	119010	111168	442994	-29190.4	-0.0705416
Vic	0-4	Male	590766	306781	192569	196899	300035	6745.96	0.0219895
Vic	0-4	Female	527244	287120	183632	188360	279913	7207.07	0.0251012
Vic	5-14	Male	586334	138222	424197	415769	141024	-2801.98	-0.0202716
Vic	5-14	Female	546427	135700	402673	393883	138728	-3028.25	-0.0223158
Vic	15-24	Male	576361	151385	380725	415767	138626	12759	0.0842821
Vic	15-24	Female	861352	236189	364688	391266	220145	16044.1	0.0679292
Vic	25-34	Male	735195	162049	453687	503010	146159	15889.9	0.098056
Vic	25-34	Female	1227479	259818	472438	502048	244494	15323.6	0.0589784
Vic	35-44	Male	896083	181726	493096	469390	190904	-9177.73	-0.0505031
Vic	35-44	Female	1272764	256878	495474	477264	266679	-9801.24	-0.0381552
Vic	45-54	Male	941310	214457	438927	407033	231261	-16804.3	-0.0783577
Vic	45-54	Female	1235712	278703	443380	423223	291977	-13273.6	-0.0476262
Vic	55-64	Male	1097727	286873	382653	362608	302731	-15858	-0.055279
Vic	55-64	Female	1297662	330003	393227	384753	337271	-7268.44	-0.0220254
Vic	65-74	Male	1179401	396766	297254	284975	413861	-17095.2	-0.0430864
Vic	65-74	Female	1363465	427210	319156	314389	433687	-6477.25	-0.0151617
Vic	75-84	Male	892488	529393	168587	166397	536361	-6967.63	-0.0131615
Vic	75-84	Female	1018750	529493	192401	190831	533849	-4356.32	-0.00822735
Vic	>=85	Male	323430	545104	59333.6	55755	580091	-34987.5	-0.0641849
Vic	>=85	Female	379952	413933	91790.7	86638	438551	-24618.2	-0.0594739
Qld	0-4	Male	507088	326176	155465	157847	321253	4923.14	0.0150935
Qld	0-4	Female	452810	308698	146684	148675	304564	4134.35	0.0133929
Qld	5-14	Male	506037	138732	364759	355650	142285	-3553.11	-0.0256113
Qld	5-14	Female	475642	137227	346610	336165	141491	-4263.64	-0.03107
Qld	15-24	Male	523117	154011	339662	341105	153360	651.477	0.00423007
Qld	15-24	Female	845987	260007	325371	326144	259391	616.363	0.00237056
Qld	25-34	Male	603020	169233	356325	362642	166285	2947.79	0.0174185
Qld	25-34	Female	1061654	292900	362463	368120	288399	4501.11	0.0153674
Qld	35-44	Male	729312	196859	370474	349879	208447	-11587.9	-0.0588641
Qld	35-44	Female	1085101	287006	378076	365133	297180	-10173.7	-0.0354475
Qld	45-54	Male	861173	239300	359872	337526	255143	-15842.7	-0.0662044
Qld	45-54	Female	1135557	313093	362690	349005	325370	-12276.8	-0.0392115
Qld	55-64	Male	1029714	324879	316953	305925	336590	-11711.3	-0.0360483
Qld	55-64	Female	1198930	369873	324146	320573	373996	-4122.94	-0.0111469
Qld	65-74	Male	1158638	460055	251848	245786	471401	-11346.1	-0.0246626
Qld	65-74	Female	1280239	491960	260232	259614	493132	-1171.73	-0.00238175
Qld	75-84	Male	879730	639362	137595	139800	629278	10084.5	0.0157727
Qld	75-84	Female	941309	631730	149005	151811	620053	11676.8	0.0184838
Qld	>=85	Male	278808	697504	39972.2	39485	706111	-8607.18	-0.01234
Qld	>=85	Female	313570	518634	60460.7	59826	524137	-5502.66	-0.0106099
SA	0-4	Male	134981	280108	48188.9	50058	269649	10458.8	0.0373384
SA	0-4	Female	121185	265296	45679.2	47562	254794	10502.3	0.0395869
SA	5-14	Male	131241	119463	109859	109626	119717	-254.038	-0.0021265
SA	5-14	Female	125291	119972	104434	104361	120055	-83.3847	-0.000695034
SA	15-24	Male	144323	137435	105012	111492	129447	7988.04	0.0581223
SA	15-24	Female	235787	235116	100285	104252	226170	8945.76	0.0380483
SA	25-34	Male	184127	158692	116028	123056	149629	9063.38	0.057113
SA	25-34	Female	308730	268489	114988	121028	255090	13399.3	0.0499062
SA	35-44	Male	216890	181007	119824	115659	187525	-6518.4	-0.0360119
SA	35-44	Female	307589	257664	119376	118382	259828	-2163.51	-0.00839662
SA	45-54	Male	248583	210587	118043	111975	221999	-11411.7	-0.0541898
SA	45-54	Female	318038	272801	116582	113806	279456	-6655.27	-0.0243961
SA	55-64	Male	318495	277936	114593	111436	285810	-7873.79	-0.0283295
SA	55-64	Female	365012	312373	116851	116884	312286	87.315	0.000279522
SA	65-74	Male	359865	378685	95030.2	93338	385550	-6865.37	-0.0181295
SA	65-74	Female	409468	403483	101483	102263	400407	3076.21	0.00762413
SA	75-84	Male	280284	518030	54105.7	54766	511785	6245.32	0.0120559
SA	75-84	Female	327103	522266	62631.5	63465	515407	6859.08	0.0131333
SA	>=85	Male	106756	552913	19307.9	18685	571346	-18433	-0.033338
SA	>=85	Female	125367	413505	30318.1	28992	432419	-18914.3	-0.0457414
WA	0-4	Male	282343	334846	84320.3	87503	322667	12179.3	0.036373
WA	0-4	Female	252694	316186	79919.4	82612	305881	10305.5	0.0325932
WA	5-14	Male	283149	151211	187254	186625	151721	-509.831	-0.00337165
WA	5-14	Female	270180	152301	177399	175766	153716	-1414.74	-0.00928908
WA	15-24	Male	271130	161764	167608	171242	158331	3432.52	0.0212193
WA	15-24	Female	446848	278827	160260	160421	278547	279.927	0.00100395
WA	25-34	Male	339532	179107	189569	196792	172533	6573.56	0.0367019
WA	25-34	Female	589597	308101	191365	195163	302105	5996.09	0.0194615
WA	35-44	Male	430259	206673	208183	201854	213154	-6480.57	-0.0313566
WA	35-44	Female	623658	305044	204449	201144	310055	-5011.48	-0.0164287
WA	45-54	Male	452437	239442	188955	181500	249277	-9834.58	-0.0410729
WA	45-54	Female	590413	320830	184027	178970	329895	-9064.95	-0.0282547
WA	55-64	Male	508014	308281	164789	161163	315218	-6936.51	-0.0225006
WA	55-64	Female	599302	366105	163697	163499	366548	-442.808	-0.00120951
WA	65-74	Male	530164	422675	125431	122834	431610	-8935.14	-0.0211395
WA	65-74	Female	604225	467840	129152	130201	464071	3769.06	0.00805631
WA	75-84	Male	383653	581049	66027.6	67701	566687	14361.7	0.0247168
WA	75-84	Female	427017	592727	72042.8	74007	576995	15731.6	0.026541
WA	>=85	Male	136794	650213	21038.3	20916	654016	-3803.06	-0.00584895
WA	>=85	Female	156035	484636	32196.3	31519	495051	-10414.6	-0.0214895
Tas	0-4	Male	34740	245384	14157.4	15147	229352	16031.7	0.0653329
Tas	0-4	Female	31684	234885	13489.2	14180	223441	11443.5	0.0487197
Tas	5-14	Male	35714	106376	33573.4	33870	105444	931.654	0.00875812
Tas	5-14	Female	35154	109078	32228.3	31889	110239	-1160.64	-0.0106405
Tas	15-24	Male	40095	121478	33006	32517	123305	-1826.73	-0.0150376
Tas	15-24	Female	70741	226499	31232.4	30183	234374	-7874.65	-0.0347668
Tas	25-34	Male	47838	133849	35740.3	40121	119234	14614.7	0.109188
Tas	25-34	Female	85546	243557	35123.6	39150	218508	25048.7	0.102845
Tas	35-44	Male	52090	155113	33582	33936	153495	1618.19	0.0104323
Tas	35-44	Female	81466	234964	34671.7	35070	232295	2668.59	0.0113574
Tas	45-54	Male	68304	195829	34879.4	34084	200399	-4570.01	-0.0233368
Tas	45-54	Female	96041	265105	36227.5	35636	269506	-4400.56	-0.0165993
Tas	55-64	Male	97277	261984	37130.9	36898	263638	-1653.6	-0.00631182
Tas	55-64	Female	119895	309644	38720.3	39039	307116	2528.04	0.00816434
Tas	65-74	Male	118085	362975	32532.5	32662	361536	1438.66	0.00396352
Tas	65-74	Female	138740	407078	34081.9	34406	403244	3834.38	0.00941928
Tas	75-84	Male	88125	491502	17929.7	18595	473918	17584.3	0.0357766
Tas	75-84	Female	102372	512101	19990.6	20266	505142	6959.38	0.0135899
Tas	>=85	Male	28435	541731	5248.92	5313	535197	6534.31	0.0120619
Tas	>=85	Female	35723	437491	8165.43	8045	444040	-6548.78	-0.0149689
ACT	0-4	Male	39957	293807	13599.7	13642	292897	910.064	0.00309749
ACT	0-4	Female	35291	274336	12864.2	12978	271929	2406.58	0.00877238
ACT	5-14	Male	38000	125713	30227.6	29033	130886	-5172.54	-0.0411457
ACT	5-14	Female	35796	125056	28624	27500	130167	-5111.27	-0.0408719
ACT	15-24	Male	34931	134127	26043.2	30894	113067	21059.7	0.157013
ACT	15-24	Female	56472	222320	25401.2	30254	186660	35660.4	0.160401
ACT	25-34	Male	47861	139868	34218.7	39789	120287	19581	0.139996
ACT	25-34	Female	87202	246275	35408.4	39893	218590	27685.3	0.112416
ACT	35-44	Male	58493	160333	36482.2	34852	167833	-7499.55	-0.0467748
ACT	35-44	Female	87387	236904	36887.1	35351	247198	-10294.1	-0.0434526
ACT	45-54	Male	56572	185276	30533.9	27840	203204	-17928	-0.0967639
ACT	45-54	Female	76150	251095	30327.2	28214	269901	-18806.5	-0.0748978
ACT	55-64	Male	59794	254525	23492.4	21516	277905	-23379.8	-0.0918567
ACT	55-64	Female	72904	296678	24573.4	23046	316341	-19663.2	-0.066278
ACT	65-74	Male	61413	350916	17500.8	15952	384986	-34070.2	-0.0970894
ACT	65-74	Female	76373	391534	19506.1	18597	410674	-19139.8	-0.048884
ACT	75-84	Male	46905	497283	9432.25	9200	509837	-12554	-0.0252451
ACT	75-84	Female	58183	522692	11131.4	11045	526781	-4089.35	-0.00782363
ACT	>=85	Male	15360	499458	3075.33	2876	534075	-34617.1	-0.0693093
ACT	>=85	Female	19516	416512	4685.58	4417	441838	-25326.4	-0.0608058
NT	0-4	Male	19204	222952	8613.51	8957	214402	8549.86	0.0383484
NT	0-4	Female	17517	214985	8148.01	8378	209083	5901.69	0.0274516
NT	5-14	Male	18757	103322	18153.9	18130	103458	-136.356	-0.00131972
NT	5-14	Female	18805	108956	17259.3	17072	110151	-1195.12	-0.0109689
NT	15-24	Male	16682	99814	16713.1	17013	98054.4	1759.57	0.0176285
NT	15-24	Female	28525	182187	15657	15404	185179	-2992.17	-0.0164236
NT	25-34	Male	25496	129683	19660.2	23100	110372	19310.7	0.148907
NT	25-34	Female	47372	232842	20345.1	23852	198608	34233.9	0.147026
NT	35-44	Male	30626	158794	19286.6	19263	158989	-194.735	-0.00122634
NT	35-44	Female	45547	235593	19332.9	19592	232478	3115.46	0.0132239
NT	45-54	Male	32427	190777	16997.3	15981	202910	-12132.7	-0.0635963
NT	45-54	Female	41088	254328	16155.5	15542	264368	-10039.5	-0.0394747
NT	55-64	Male	34909	259148	13470.7	13049	267522	-8374.42	-0.0323152
NT	55-64	Female	36014	292638	12306.7	12474	288713	3925.48	0.0134141
NT	65-74	Male	27929	340062	8212.91	7929	352239	-12176.6	-0.0358071
NT	65-74	Female	25481	356066	7156.26	7349	346727	9338.55	0.026227
NT	75-84	Male	13448	424473	3168.16	3042	442078	-17604.6	-0.041474
NT	75-84	Female	12004	417543	2874.91	2845	421933	-4390.22	-0.0105144
NT	>=85	Male	2396	373840	640.916	543	441252	-67412.3	-0.180324
NT	>=85	Female	2512	287853	872.668	718	349861	-62007.7	-0.215415
